# Supplementary material for: Incorporation of Nanocatalysts for the Production of Bio-Oil from Staphylea holocarpa Wood
Source: Polymers (Basel). 2022 Oct 17;14(20):4385. doi: 10.3390/polym14204385 (PMC9609867; doi:10.3390/polym14204385)
Supplement: Supplementary file 1 [file polymers-14-04385-s001.zip]

Archive with 1 entries (1 files):
- polymers-1947226-supplementary.pdf
